# Supplementary material for: Versatile live-cell activity analysis platform for characterization of neuronal dynamics at single-cell and network level
Source: Nat Commun. 2020 Sep 25;11:4854. doi: 10.1038/s41467-020-18620-4 (PMC7519655; doi:10.1038/s41467-020-18620-4)
Supplement: Supplementary file 9 — Source Data [file 41467_2020_18620_MOESM9_ESM.zip]

Archive with 3 entries (3 files):
- Fig5.xlsx
- Fig6.xlsx
- Fig7.xlsx
