# Supplementary material for: Versatile live-cell activity analysis platform for characterization of neuronal dynamics at single-cell and network level
Source: Nat Commun. 2020 Sep 25;11:4854. doi: 10.1038/s41467-020-18620-4 (PMC7519655; doi:10.1038/s41467-020-18620-4)
Supplement: Supplementary file 9 — Source Data [file 41467_2020_18620_MOESM9_ESM.zip › Fig5.xlsx]

## Sheet: no_branch
1	2	1	22	7	3	3	4	0	4	4	11	6	10	3	6	13	8	5	7	0	9	1	1	2	0	4	15	4	9	1	0	10	0	7	3	1	4	1	0	2	1	8	5	2	3	2	10	4	11
[truncated: 1,036 more columns]

## Sheet: max_axon_length
149.133	371.674	364.757	2659.44	1701.2	715.451	884.526	680.966	0	373.327	721.745	1603.42	1555.78	1019.41	826.751	1057.58	2210.34	1560.06	655.96	1335.66	0	1215.82	585.723	186.74	668.89	0	1305.63	1082.79	488.899	842.73	605.757	0	426.422	0	848.423	685.608	637.93	1295.73	1787.67	0	457.38	380.509	841.695	588.917	1435.99	2159.85	1008.79	499.926	1170.75	704.477
[truncated: 1,036 more columns]

## Sheet: velocity
184.482	450.246	319.856	365.901	492.391	451.081	438.203	625.671	366.681	573.577	489.059	375.728	376.874	516.64	581.818	452.027	557.276	372.137	545.614	442.649	531.403	457.444	559.399	605.234	220.025	590.361	514.245	541.395	666.511	405.496	525.049	597.621	487.764	709.118	607.405	546.812	515.661	334.537	481.554	501.611	230.946	426.603	583.931	497.141	369.208	304.742	381.225	494.209	646.036	482.288
[truncated: 3,306 more columns]

## Sheet: avg_velocity
184.482	385.051	365.901	482.786	534.011	621.112	443.917	435.773	0	388.079	469.411	539.802	475.426	546.785	611.279	448.497	393.025	573.262	509.111	592.1	0	528.154	506.031	346.661	513.088	0	446.555	390.347	500.594	429.178	589.013	0	425.678	0	506.39	483.405	505.313	496.047	677.006	0	408.593	385.163	425.68	377.72	542.256	453.503	564.221	507.843	556.555	456.533
[truncated: 1,036 more columns]

## Sheet: std_velocity
0	92.1997	0	99.4453	82.4448	82.0165	96.2491	150.913	0	80.0886	161.144	85.0637	190.239	86.0404	89.1168	99.4758	101.359	86.8825	193.082	111.261	0	113.585	0	0	129.409	0	129.148	81.2464	109.592	65.62	0	0	68.3625	0	114.917	96.5843	0	80.1291	0	0	239.246	0	73.9395	96.9602	173.956	166.849	47.4637	86.973	157.793	51.4982
[truncated: 1,036 more columns]

## Sheet: total_axon_length
149.133	550.206	364.757	17755.8	6333.19	1614.4	1331.64	2078.81	0	989.956	2007.42	6996.62	4041.47	5365.86	2067.39	3676.39	8613.14	5182.9	2155.63	5507.84	0	4761.12	585.723	186.74	1308.69	0	2654.88	7522	1429.91	4814.41	605.757	0	3180.89	0	3345.86	1173.08	637.93	3639.02	1787.67	0	625.307	380.509	2941.44	1814.31	1618.63	2772.89	1658.24	3792.12	2456.85	3803.16
[truncated: 1,036 more columns]
