# Supplementary material for: Versatile live-cell activity analysis platform for characterization of neuronal dynamics at single-cell and network level
Source: Nat Commun. 2020 Sep 25;11:4854. doi: 10.1038/s41467-020-18620-4 (PMC7519655; doi:10.1038/s41467-020-18620-4)
Supplement: Supplementary file 9 — Source Data [file 41467_2020_18620_MOESM9_ESM.zip › Fig6.xlsx]

## Sheet: no_connections
0	0	2	0	5	9	1	7	2	2	0	6	6	1	0	4	0	5	0	5	4	1	1	4	2	2	6	0	3	10	1	1	4	2	4	1	3	7	0	0	2	2	1	3	11	3	5	2	10	0
[truncated: 1,036 more columns]

## Sheet: con_distance
67.2309	308.501	19	407.421	292.828	931.32	279.38	406.779	653.682	726.994	1236	351.717	1140.18	830.399	898.658	387.408	1248.7	423.416	929.418	767.115	241.599	939.364	500.105	1207.45	2127.33	678.266	334.773	755.831	135.695	375.506	203.711	567.341	184.784	339.249	400.96	409.685	893.4	406.779	460.792	2036.12	830.264	486.634	177.234	229.314	369.529	504.081	88.6172	234.804	293.21	51.0882
[truncated: 1,550 more columns]

## Sheet: latency
4	3	4	4	3	5	2	4	2	3	4	2	3	1	5	2	2	2	4	3	3	5	3	3	4	2	5	6	3	3	3	3	2	3	4	5	5	4	3	5	2	3	3	2	3	2	2	2	3	2
[truncated: 1,550 more columns]

## Sheet: Inter_burst_internal
5.01	2.8	2.66	6.88	9.47	4.41	2.34	3	4.6	3.67	4.11	1.75	3.32	3.73	3.29	5.15	4.15	8.51	4.96	5.18	5.59	6.39	10.31	3.66	1.98	5.17	4.92	7.62	4.05	2.85	2.11	6.51	4.19	7.52	5.62	3.57	2.34	2.81	2.72	3.48	3.76	6.17	9.61	5.94	2.58	2.24	7.69	2.86	9.01	5.44
[truncated: 263 more columns]

## Sheet: burst_length
1.1	0.66	0.67	0.76	0.96	0.96	0.51	0.57	0.63	0.74	0.58	0.14	0.74	0.84	0.62	0.56	0.67	0.65	0.69	0.62	1.32	1.24	0.72	0.38	0.72	0.4	0.45	0.73	1	0.5	0.59	0.51	1.03	1.03	0.8	1.19	0.21	0.66	0.54	0.58	0.83	0.53	0.59	0.82	0.87	0.44	1	0.75	1.04	0.25
[truncated: 256 more columns]
