# Supplementary material for: Versatile live-cell activity analysis platform for characterization of neuronal dynamics at single-cell and network level
Source: Nat Commun. 2020 Sep 25;11:4854. doi: 10.1038/s41467-020-18620-4 (PMC7519655; doi:10.1038/s41467-020-18620-4)
Supplement: Supplementary file 9 — Source Data [file 41467_2020_18620_MOESM9_ESM.zip › Fig7.xlsx]

## Sheet: DIV10_branch_v
488.662	407.643	416.736	556.205	404.057	266.819	481.149	232.393	329.558	270.843	250.758	427.565	433.846	696.103	207.393	490.976	515.066	475.745	305.34	321.105	427.629	472.873	223.999	268.952	395.662	263.392	701.304	173.646	364.04	385.515	376.061	418.826	393.009	412.085	199.246	292.008	317.952	299.004	303.058	407.675	276.831	500.877	417.346	441.889	364.302	366.827	507.77	455.091	235.306	297.962
[truncated: 67 more columns]

## Sheet: DIV10_no_branch
0	0	0	0	0	0	0	0	0	0	0	0	0	0	0	0	0	0	0	1	0	0	0	0	0	0	0	0	0	0	0	0	0	0	0	0	0	0	1	0	0	1	0	0	0	0	0	0	0	0
[truncated: 472 more columns]

## Sheet: DIV10_total_axon_length
0	0	0	0	0	0	0	0	0	0	0	0	0	0	0	0	0	0	0	408.776	0	0	0	0	0	0	0	0	0	0	0	0	0	0	0	0	0	0	658.788	0	0	333.993	0	0	0	0	0	0	0	0
[truncated: 472 more columns]

## Sheet: DIV10_avg_velocity
0	0	0	0	0	0	0	0	0	0	0	0	0	0	0	0	0	0	0	488.662	0	0	0	0	0	0	0	0	0	0	0	0	0	0	0	0	0	0	407.643	0	0	416.736	0	0	0	0	0	0	0	0
[truncated: 472 more columns]

## Sheet: DIV10_max_axon_length
0	0	0	0	0	0	0	0	0	0	0	0	0	0	0	0	0	0	0	421.26	0	0	0	0	0	0	0	0	0	0	0	0	0	0	0	0	0	0	667.691	0	0	323.329	0	0	0	0	0	0	0	0
[truncated: 472 more columns]

## Sheet: DIV10_deg
0	0	0	0	0	0	0	0	0	0	0	0	0	0	0	0	2	1	1	0	1	0	0	1	0	1	0	0	0	0	0	0	0	1	0	0	0	0	0	0	0	0	0	0	0	0	0	0	0	0
[truncated: 472 more columns]

## Sheet: DIV10_amp
-95.0552	-82.671	-64.1405	-119.084	-129.755	-132.557	-63.4496	-82.359	-114.476	-65.5724	-87.958	-69.0984	-76.3214	-90.8295	-128.196	-85.0132	-101.937	-124.589	-78.6848	-72.5846	-87.3296	-70.803	-68.7369	-137.583	-94.5087	-98.9815	-96.2861	-94.0314	-100.985	-51.8937	-97.3716	-94.3557	-87.7243	-81.1536	-75.6774	-63.2553	-106.608	-61.9789	-66.0223	-84.9397	-92.2941	-58.0217	-72.9844	-89.9785	-94.1648	-163.727	-97.1484	-58.0278	-60.7832	-124.905
[truncated: 472 more columns]

## Sheet: DIV10_fr
0.474318	0.468729	1.09364	0.94603	0.631609	1.91516	1.36102	0.561766	0.291939	1.40544	1.30594	0.681367	2.40302	0.697516	0.660604	2.99778	3.12992	0.66693	0.848743	2.34997	0.564751	0.618823	1.73066	1.11685	1.16291	0.567947	0.662085	0.983965	0.802776	1.78587	0.563138	2.14721	0.239137	1.54924	0.906647	1.64359	0.931845	1.10929	1.13236	0.552055	0.182201	3.99702	1.59329	0.775808	1.71265	2.54848	0.838117	0.343883	1.02802	1.8632
[truncated: 472 more columns]

## Sheet: DIV10_Inter_burst_internal
4.13	11.41	4.03	7.02	7.24	4.61	3.59	8.7	5.29	5.8	6.78	5.34	6.29	6.16	7.75	4.9	5.89	9	4.73	8.83	4.19	4.52	4.21	5.73	3.62	9.38	6.02	5.41	14.46	3.58	18.23	4.93	3.9	3.02	3.27	8.56	4.3	4.17	12.47	5.79	3.77	10.9	6.37	4.97	3.2	9.16	2.98	4.15	12.38	2.65
[truncated: 9 more columns]

## Sheet: DIV10_burst_length
1.04	1.04	1.16	1.06	1.04	1.06	1.11	0.55	1.08	0.4	0.63	1.07	0.96	1.16	0.45	1.08	1.08	1.16	0.41	0.5	1.19	0.52	1.06	0.75	0.84	0.56	0.51	1.24	1.16	1.1	0.77	1.04	0.99	0.99	0.8	0.94	1	0.96	0.78	0.73	0.96	0.9	0.96	0.85	1.02	0.94	0.99	0.42	0.94	0.95
[truncated: 9 more columns]

[truncated: 23 more sheets: DIV10_con_dist, DIV14_branch_v, DIV14_no_branch, DIV14_total_axon_length, DIV14_avg_velocity, DIV14_max_axon_length, DIV14_deg, DIV14_amp, DIV14_fr, DIV14_Inter_burst_internal, DIV14_burst_length, DIV14_con_dist, DIV18_branch_v, DIV18_no_branch, DIV18_total_axon_length, DIV18_avg_velocity, DIV18_max_axon_length, DIV18_deg, DIV18_amp, DIV18_fr …]
